# Supplementary material for: Gene Expression and Activity of Selected Antioxidant and DNA Repair Enzymes in the Prefrontal Cortex of Sheep as Affected by Kynurenic Acid
Source: Int J Mol Sci. 2025 Mar 7;26(6):2381. doi: 10.3390/ijms26062381 (PMC11942221; doi:10.3390/ijms26062381)
Supplement: Supplementary file 1 [file ijms-26-02381-s001.zip]

Archive with 4 entries (4 files):
- Figure S1.pdf
- Figure S1.xlsx
- Figure S2.pdf
- Figure S2.xlsx
