# Supplementary material for: Gene Expression and Activity of Selected Antioxidant and DNA Repair Enzymes in the Prefrontal Cortex of Sheep as Affected by Kynurenic Acid
Source: Int J Mol Sci. 2025 Mar 7;26(6):2381. doi: 10.3390/ijms26062381 (PMC11942221; doi:10.3390/ijms26062381)
Supplement: Supplementary file 1 [file ijms-26-02381-s001.zip › Figure S1.xlsx]

## Sheet: Arkusz1
	Figure S1. Individual values of speroxide dismutase 2 (SOD2, U/min, A), catalase
	(CAT, U/min, B) and glutathione peroxidase 1 (GPx1, µM/µg protein, C) in the
	prefrontal cortex of sheep treated with a control solution or lower (4 × 5 µg/60 µL/30 min)
	and higher (4 × 25 µg/60 µL/30 min) doses of kynurenic acid.
